# Supplementary material for: Mortality beyond emergency threshold in a silent crisis– results from a population-based mortality survey in Ouaka prefecture, Central African Republic, 2020
Source: Confl Health. 2021 Jun 30;15:50. doi: 10.1186/s13031-021-00385-2 (PMC8243074; doi:10.1186/s13031-021-00385-2)
Supplement: Supplementary file 1 — Additional file 1 Survey questionnaire in XML format, Retrospective mortality survey, Ouaka, CAR, 2020. [file 13031_2021_385_MOESM1_ESM.xlsx]

## Sheet: Questionnaire_English
Variable	Label	Response type	Response options	Hint	Constraint
Survey information
date	Date	date
team_number	Team number	integer			. > 0 and . < 100
prefecture	Prefecture	select_one
commune	Commune	select_one
cluster_number	Starting point number	integer			. > 0 and . < 150
household_number	Household number	integer			. > 0 and . < 100
multiple_hh_yn	Is there more than one household in this building?	select_one	Yes No
households_building	How many households are in this building?	integer		Give a number to each household.	. > 0 and . < 100
random_hh_note	Interview household ${random_hh}	not applicable
Consent
note_consent	Consent Questions
consent1	Do you understand the information about the study?	select_one	Yes No
consent2	Have all your questions been answered to your satisfaction?	select_one	Yes No
consent3	Do you understand that you are free to refuse to answer any or all survey questions?	select_one	Yes No
consent4	Do you give your voluntary consent for the participation in this study?	select_one	Yes No
Open-ended question
open	What difficulties does your household and community face on a daily basis?	text		Note if they mention a death in the household and make sure to capture this during the interview.
Household Composition
displaced	Has the household been displaced since Mother's Day 2019 (26 May 2019)?	select_one	Yes No Don't know Decline to answer
note_member_now	Ask the head of the household to list the members that are currently in the household.	not applicable		Confirm as appropriate
member_n_now	How many members are in the household now?	integer			. > 0 and . < 100
note_member_past	Ask the head of household to list the members of the household on Mother's Day 2019.	not applicable		Confirm as appropriate
member_n_past_yn	Was there anyone in the household on Mother's Day 2019 that is no longer in the household?	select_one	Yes No	Ask if anyone has died or left the household since Mother's Day 2019
member_n_past	How many members were in this household on Mother's Day 2019 that are not in the household now?	integer			. >= 0 and . < 100
note_order	List household members in order of age (youngest to oldest).	not applicable
Individual information
age_years	Age in years	integer		Enter 0 for a child aged less than 1 year	. >= 0 and . < 100
age_months	If less than 1 year old, put the age in months	integer		Enter 0 for a child aged less than 1 month	. >= 0 and . < 12
age_days	If less than 1 month old, put the age in days	integer			. >= 0 and . < 30
sex	Sex	select_one	Female Male
preg_yn	Has this person been pregnant since Mother's Day 2019?	select_one	Yes No Don't know Decline to answer
preg_out	What was the outcome of the pregnancy?	select_one	Still pregnant Born breathing, still alive Born breathing, now dead Early pregnancy loss Stillbirth Decline to answer Other
preg_out_other	Specify other pregnancy outcome	text
start_yn	Did this person live in the household on Mother's Day 2019?	select_one	Yes No Don't know Decline to answer
start_reason	Why did this person not live in the household on Mother's Day 2019?	select_one	New born Joined household
start_arrive_dt	What day did this person arrive?	date		Use the calendar to help the person remember the date. If the date is still unknown, use "15" and the month and the year.	. >= date('2019-03-26') and . < ${today}
start_birth_dt	What day was this person born?	date		Use the calendar to help the person remember the date. If the date is still unknown, use "15" and the month and the year.	. >= date('2019-03-26') and . < ${today}
end_yn	Does this person live in the household today?	select_one	Yes No Don't know Decline to answer
end_reason	Why does this person not live in the household today?	select_one	Left household Died
end_left_dt	What day did this person leave?	date		Use the calendar to help the person remember the date. If the date is still unknown, use "15" and the month and the year.	. >= date('2019-03-26') and . < ${today}
end_death_dt	What day did this person die?	date		Use the calendar to help the person remember the date. If the date is still unknown, use "15" and the month and the year.	. >= date('2019-03-26') and . < ${today}
end_death_cause	What was the main cause of death?	select_one	Violence Trauma/accident During pregnancy During birth Post-partum (0-42 days after delivery) Diarrhoea Respiratory infection Malaria/Fever Measles Don’t know Decline to answer Other
end_death_cause_other	Specify other cause of death	text
end_death_other	Enter any other information about the death (optional)	text
end_death_place	Where did this person die?	select_one	Home Health Post - MSF Health Post - Non-MSF Health Centre - MSF Health Centre - Non-MSF Hospital - MSF Hospital - Non-MSF Traditional Healer Traditional Birth Attendant On the Road Don't Know Decline to answer Other
end_death_place_other	Specify other place of death	text
end_death_care_yn	Did this person seek health care in the 2 weeks before dying?	select_one	Yes No Don't know Decline to answer
end_death_care_place	Where did this person seek health care?	select_multiple	Health Post - MSF Health Post - Non-MSF Health Centre - MSF Health Centre - Non-MSF Hospital - MSF Hospital - Non-MSF Traditional Healer Traditional Birth Attendant Don't Know Decline to answer Other	You can choose more than one answer.
end_death_care_place_other	Specify other place sought care	text
end_death_care_reason	What were the reasons this person did not seek health care?	select_multiple	Immediate death No money / consultation too expensive Too sick for seeking care Not sick enough for seeking care Health facility too far away Went to traditional healer Did not have time to go / too busy to go No confidence in health structure Security problem Care was refused at health centre Don't know Decline to answer Other reason	You can choose more than one answer.
end_death_care_reason_other	Specify other reason did not seek health care	text
comments	Any additional comments	text
